# Supplementary material for: DAPK1 loss triggers tumor invasion in colorectal tumor cells
Source: Cell Death Dis. 2019 Nov 26;10(12):895. doi: 10.1038/s41419-019-2122-z (PMC6879526; doi:10.1038/s41419-019-2122-z)
Supplement: Supplementary file 6 — Table S1 [file 41419_2019_2122_MOESM6_ESM.xlsx]

## Sheet: Tabelle1
Supplementary Table 1
Mutation status of colorectal cancer cell lines
Cell line	KRAS	BRAF	PIK3CA	PTEN	TP53	APC
DLD1	G13D	wt	E545K;D549N	wt	S241F	G1417fs*2
SW480	G12V	wt	wt	wt	R273H;P309S	Q1338*
SW620	G12V	wt	wt	wt	R273H;P309S	Q1338*
SW837	G12C	wt	wt	wt	R248W	R213*;R1450*
HT29	wt	V600E	P449T	wt	R273H	E853*;T1556fs*3
HCT116	G13D	wt	H1047R	wt	wt	wt
